# Supplementary material for: Community engagement for the rapid elimination of malaria: the case of Kayin State, Myanmar
Source: Wellcome Open Res. 2017 Jul 28;2:59. [Version 1] doi: 10.12688/wellcomeopenres.12051.1 (PMC5580421; doi:10.12688/wellcomeopenres.12051.1)
Supplement: Supplementary file 1 [file wellcomeopenres-2-13037-s0000.tgz]

Archive with 1 entries (1 files):
- 15d0c8c2-e618-45cf-bd7d-f104da59a571.docx
